# Supplementary material for: Connexin 43 Loss Triggers Cell Cycle Entry and Invasion in Non-Neoplastic Breast Epithelium: A Role for Noncanonical Wnt Signaling
Source: Cancers (Basel). 2019 Mar 8;11(3):339. doi: 10.3390/cancers11030339 (PMC6468895; doi:10.3390/cancers11030339)
Supplement: Supplementary file 1 [file cancers-11-00339-s001.zip]

Archive with 2 entries (2 files):
- cancers-430172 supplementary video after proof/Movie 1_S1 Cells.avi
- cancers-430172 supplementary video after proof/Movie 2_Cx43-shRNA S1 Cells.avi
